# Supplementary material for: Applications of ChatGPT in the diagnosis, management, education, and research of retinal diseases: a scoping review
Source: Int J Retina Vitreous. 2024 Oct 17;10:79. doi: 10.1186/s40942-024-00595-9 (PMC11487877; doi:10.1186/s40942-024-00595-9)
Supplement: Supplementary file 1 — Supplementary Material 1 [file 40942_2024_595_MOESM1_ESM.xlsx]

## Sheet: Foglio 1
Articles from Rayyan - Sandbox 4c4ca73deea94275b8dfbbb87102549c_all
Authors	Title	Journal	Category	URL	doi	Year	Month	Day	ISSN	Volume	Issue	Pages	Location	Keywords	Pubmed ID	PMC ID
Alexander AC and Somineni Raghupathy S and Surapaneni KM	An assessment of the capability of ChatGPT in solving clinical cases of ophthalmology using multiple choice and short answer questions.	Advances in ophthalmology practice and research	4- Diagnosis, 5- Disease management, 7- Medical education	https://pubmed.ncbi.nlm.nih.gov/38666248/	10.1016/j.aopr.2024.01.005	2024	5		2667-3762 (Electronic)	4	2	95-97	United States	Ophthalmology	38666248	PMC11043809
Anguita R and Makuloluwa A and Hind J and Wickham L	Large language models in vitreoretinal surgery.	Eye (London, England)	8- Patient counseling	https://pubmed.ncbi.nlm.nih.gov/37726334/	10.1038/s41433-023-02751-1	2024	3		1476-5454 (Electronic)	38	4	809-810	England	Humans;*Vitreoretinal Surgery;*Retinal Detachment/surgery;Visual Acuity	37726334	PMC10920903
Antaki F and Milad D and Chia MA and Giguère CÉ and Touma S and El-Khoury J and Keane PA and Duval R	Capabilities of GPT-4 in ophthalmology: an analysis of model entropy and progress towards human-level medical question answering.	The British journal of ophthalmology	4- Diagnosis, 5- Disease management, 7- Medical education	https://pubmed.ncbi.nlm.nih.gov/37923374/	10.1136/bjo-2023-324438	2023	11	3	1468-2079 (Electronic)				England	Humanities;Humanism;Humans;Entropy	37923374
Antaki F and Touma S and Milad D and El-Khoury J and Duval R	Evaluating the Performance of ChatGPT in Ophthalmology: An Analysis of Its Successes and Shortcomings.	Ophthalmology science	4- Diagnosis, 5- Disease management, 7- Medical education	https://pubmed.ncbi.nlm.nih.gov/37334036/	10.1016/j.xops.2023.100324	2023	12		2666-9145 (Electronic)	3	4	100324	Netherlands	Ophthalmology	37334036	PMC10272508
Bernstein IA and Zhang YV and Govil D and Majid I and Chang RT and Sun Y and Shue A and Chou JC and Schehlein E and Christopher KL and Groth SL and Ludwig C and Wang SY	Comparison of Ophthalmologist and Large Language Model Chatbot Responses to Online Patient Eye Care Questions.	JAMA network open	8- Patient counseling	https://pubmed.ncbi.nlm.nih.gov/37606922/	10.1001/jamanetworkopen.2023.30320	2023	8	1	2574-3805 (Electronic)	6	8	e2330320	United States	Humans;*Artificial Intelligence;*Ophthalmologists;Cross-Sectional Studies;Software;Language	37606922	PMC10445188
Cai LZ and Shaheen A and Jin A and Fukui R and Yi JS and Yannuzzi N and Alabiad C	Performance of Generative Large Language Models on Ophthalmology Board-Style Questions.	American journal of ophthalmology	4- Diagnosis, 5- Disease management, 7- Medical education	https://pubmed.ncbi.nlm.nih.gov/37339728/	10.1016/j.ajo.2023.05.024	2023	10		1879-1891 (Electronic)	254		141-149	United States	Humans;*Artificial Intelligence;*Ophthalmology;Language;Hallucinations/diagnosis;Internet;Ophthalmology	37339728
Cappellani F and Card KR and Shields CL and Pulido JS and Haller JA	Reliability and accuracy of artificial intelligence ChatGPT in providing information on ophthalmic diseases and management to patients.	Eye (London, England)	4- Diagnosis, 5- Disease management, 7- Medical education, 8- Patient counseling	https://pubmed.ncbi.nlm.nih.gov/38245622/	10.1038/s41433-023-02906-0	2024	1	20	1476-5454 (Electronic)				England	Disease Management;Intelligence	38245622
Caranfa, J.T. and Bommakanti, N.K. and Young, B.K. and Zhao, P.Y.	Accuracy of Vitreoretinal Disease Information from an Artificial Intelligence Chatbot	JAMA Ophthalmology	5- Disease management, 8- Patient counseling	https://www.scopus.com/inward/record.uri?eid=2-s2.0-85171900192&doi=10.1001%2fjamaophthalmol.2023.3314&partnerID=40&md5=dd2ab1c5fbbe1e1de1ee85fef7e07275	10.1001/jamaophthalmol.2023.3314	2023			21686165 (ISSN)	141	9	906-907	["Department of Ophthalmology, New England Eye Center, Tufts University, School of Medicine, Boston, MA, United States", "Department of Ophthalmology and Visual Sciences, W.K. Kellogg Eye Center, University of Michigan Medical School, Ann Arbor, United States", "Department of Ophthalmology, Casey Eye Institute, Oregon Health & Science University, Portland, United States"]	Artificial Intelligence;Humans;corticosteroid;accuracy;artificial intelligence chatbot;central serous retinopathy;corticosteroid therapy;cross-sectional study;diabetic retinopathy;disease exacerbation;epiretinal membrane;human;inflammation;information;internet use;intravitreal drug administration;large language model;laser surgery;Letter;macular degeneration;medical information;misinformation;rep…
Carlà MM and Gambini G and Baldascino A and Giannuzzi F and Boselli F and Crincoli E and D'Onofrio NC and Rizzo S	Exploring AI-chatbots' capability to suggest surgical planning in ophthalmology: ChatGPT versus Google Gemini analysis of retinal detachment cases.	The British journal of ophthalmology	5- Disease management	https://pubmed.ncbi.nlm.nih.gov/38448201/	10.1136/bjo-2023-325143	2024	3	6	1468-2079 (Electronic)				England	Retinal Detachment;Ophthalmology	38448201
Chen X and Zhang W and Zhao Z and Xu P and Zheng Y and Shi D and He M	ICGA-GPT: report generation and question answering for indocyanine green angiography images.	The British journal of ophthalmology	1- Academics and Research, 2- Charting, 4- Diagnosis	https://pubmed.ncbi.nlm.nih.gov/38508675/	10.1136/bjo-2023-324446	2024	3	26	1468-2079 (Electronic)				England		38508675
Choudhary A and Gopalakrishnan N and Joshi A and Balakrishnan D and Chhablani J and Yadav NK and Reddy NG and Rani PK and Gandhi P and Shetty R and Roy R and Bavaskar S and Prabhu V and Venkatesh R	Recommendations for diabetic macular edema management by retina specialists and large language model-based artificial intelligence platforms.	International journal of retina and vitreous	5- Disease management	https://pubmed.ncbi.nlm.nih.gov/38419083/	10.1186/s40942-024-00544-6	2024	2	28	2056-9920 (Print)	10	1	22	England	Retina;Intelligence	38419083	PMC10900631
Desideri LF and Roth J and Zinkernagel M and Anguita R	"Application and accuracy of artificial intelligence-derived large language models in patients with age related macular degeneration".	International journal of retina and vitreous	8- Patient counseling	https://pubmed.ncbi.nlm.nih.gov/37980501/	10.1186/s40942-023-00511-7	2023	11	18	2056-9920 (Print)	9	1	71	England	Macular Degeneration;Intelligence	37980501	PMC10657493
Fowler T and Pullen S and Birkett L	Performance of ChatGPT and Bard on the official part 1 FRCOphth practice questions.	The British journal of ophthalmology	4- Diagnosis, 5- Disease management, 7- Medical education	https://pubmed.ncbi.nlm.nih.gov/37932006/	10.1136/bjo-2023-324091	2023	11	6	1468-2079 (Electronic)				England		37932006
Gobira M et al	Performance of chatGPT-3.5 answering questions from the Brazilian Council of Ophthalmology Board Examination	The Pan-American Journal of Ophthalmology	4- Diagnosis, 5- Disease management, 7- Medical education
Gopalakrishnan N and Joshi A and Chhablani J and Yadav NK and Reddy NG and Rani PK and Pulipaka RS and Shetty R and Sinha S and Prabhu V and Venkatesh R	Recommendations for initial diabetic retinopathy screening of diabetic patients using large language model-based artificial intelligence in real-life case scenarios.	International journal of retina and vitreous	4- Diagnosis, 5- Disease management, 8- Patient counseling, 9- Other	https://pubmed.ncbi.nlm.nih.gov/38268046/	10.1186/s40942-024-00533-9	2024	1	24	2056-9920 (Print)	10	1	11	England	Diabetic Retinopathy;Intelligence	38268046	PMC10809735
Haddad F and Saade JS	Performance of ChatGPT on Ophthalmology-Related Questions Across Various Examination Levels: Observational Study.	JMIR medical education	4- Diagnosis, 5- Disease management, 7- Medical education	https://pubmed.ncbi.nlm.nih.gov/38236632/	10.2196/50842	2024	1	18	2369-3762 (Electronic)	10		e50842	Canada	Humans;*Ophthalmology;Books;*Education, Medical;Eye;Face	38236632	PMC10835593
Hu X and Ran AR and Nguyen TX and Szeto S and Yam JC and Chan CKM and Cheung CY	What can GPT-4 do for Diagnosing Rare Eye Diseases? A Pilot Study.	Ophthalmology and therapy	4- Diagnosis, 8- Patient counseling	https://pubmed.ncbi.nlm.nih.gov/37656399/	10.1007/s40123-023-00789-8	2023	12		2193-8245 (Print)	12	6	3395-3402	England	Eye Diseases;Pilot Projects	37656399	PMC10640532
Huang AS and Hirabayashi K and Barna L and Parikh D and Pasquale LR	Assessment of a Large Language Model's Responses to Questions and Cases About Glaucoma and Retina Management.	JAMA ophthalmology	4- Diagnosis, 5- Disease management	https://pubmed.ncbi.nlm.nih.gov/38386351/	10.1001/jamaophthalmol.2023.6917	2024	4	1	2168-6173 (Electronic)	142	4	371-375	United States	Humans;United States;Cross-Sectional Studies;*Glaucoma/diagnosis;Retina;*Ophthalmologists;Glaucoma	38386351	PMC10884943
Inayat, H. and McDonald, H.M. and Bursztyn, L.L.C.D.	Comparison of ChatGPT to ophthalmology resident and staff consultants on an ophthalmological training tool	Canadian Journal of Ophthalmology	4- Diagnosis, 5- Disease management, 7- Medical education, 9- Other	https://www.scopus.com/inward/record.uri?eid=2-s2.0-85177049628&doi=10.1016%2fj.jcjo.2023.09.011&partnerID=40&md5=9534a1580b761a366c3ae26f934f2275	10.1016/j.jcjo.2023.09.011	2024			00084182 (ISSN)	59	1	e72-e74	["Schulich School of Medicine and Dentistry, Western University, London, ON, Canada", "Department of Ophthalmology and Vision Sciences, University of Toronto, Toronto, ON, Canada", "Department of Ophthalmology, Western University, London, ON, Canada", "Clinical Neurological Sciences, Western University, London, ON, Canada"]	ChatGPT;controlled study;human;Letter;ophthalmologist;quality improvement study;resident;training;Referral and Consultation
Jiao C and Edupuganti NR and Patel PA and Bui T and Sheth V	Evaluating the Artificial Intelligence Performance Growth in Ophthalmic Knowledge.	Cureus	4- Diagnosis, 5- Disease management, 7- Medical education	https://pubmed.ncbi.nlm.nih.gov/37868408/	10.7759/cureus.45700	2023	9		2168-8184 (Print)	15	9	e45700	United States		37868408	PMC10590143
Kianian R and Sun D and Crowell EL and Tsui E	The Use of Large Language Models to Generate Education Materials about Uveitis.	Ophthalmology. Retina	8- Patient counseling	https://pubmed.ncbi.nlm.nih.gov/37716431/	10.1016/j.oret.2023.09.008	2024	2		2468-6530 (Electronic)	8	2	195-201	United States	Humans;United States;*Language;Comprehension;Reading;*Uveitis/diagnosis	37716431
Knebel D and Priglinger S and Scherer N and Klaas J and Siedlecki J and Schworm B	Assessment of ChatGPT in the Prehospital Management of Ophthalmological Emergencies - An Analysis of 10 Fictional Case Vignettes.	Klinische Monatsblatter fur Augenheilkunde	4- Diagnosis, 5- Disease management, 8- Patient counseling, 9- Other	https://pubmed.ncbi.nlm.nih.gov/37890504/	10.1055/a-2149-0447	2023	10	27	1439-3999 (Electronic)				Germany	Emergencies	37890504
Lin JC and Younessi DN and Kurapati SS and Tang OY and Scott IU	Comparison of GPT-3.5, GPT-4, and human user performance on a practice ophthalmology written examination.	Eye (London, England)	4- Diagnosis, 5- Disease management, 7- Medical education	https://pubmed.ncbi.nlm.nih.gov/37156862/	10.1038/s41433-023-02564-2	2023	12		1476-5454 (Electronic)	37	17	3694-3695	England	Humans;*Ophthalmology;Phenotype;Humanities;Humanism;Ophthalmology	37156862	PMC10686407
Liu X and Wu J and Shao A and Shen W and Ye P and Wang Y and Ye J and Jin K and Yang J	Uncovering Language Disparity of ChatGPT on Retinal Vascular Disease Classification: Cross-Sectional Study.	Journal of medical Internet research	1- Academics and Research, 4- Diagnosis, 5- Disease management	https://pubmed.ncbi.nlm.nih.gov/38252483/	10.2196/51926	2024	1	22	1438-8871 (Electronic)	26		e51926	Canada	Humans;Cross-Sectional Studies;*Language;*Vascular Diseases/classification/diagnosis/diagnostic imaging;*Retinal Diseases/classification/diagnosis/diagnostic imaging;*Artificial Intelligence;*Fluorescein Angiography;*Diagnostic Errors;Vascular Diseases;Cesarean Section	38252483	PMC10845019
Lyons RJ and Arepalli SR and Fromal O and Choi JD and Jain N	Artificial intelligence chatbot performance in triage of ophthalmic conditions.	Canadian journal of ophthalmology. Journal canadien d'ophtalmologie	8- Patient counseling, 9- Other	https://pubmed.ncbi.nlm.nih.gov/37572695/	10.1016/j.jcjo.2023.07.016	2023	8	9	1715-3360 (Electronic)				England	Triage;Intelligence	37572695
Marshall RF and Mallem K and Xu H and Thorne J and Burkholder B and Chaon B and Liberman P and Berkenstock M	Investigating the Accuracy and Completeness of an Artificial Intelligence Large Language Model About Uveitis: An Evaluation of ChatGPT.	Ocular immunology and inflammation	4- Diagnosis, 5- Disease management, 8- Patient counseling	https://pubmed.ncbi.nlm.nih.gov/38394625/	10.1080/09273948.2024.2317417	2024	2	23	1744-5078 (Electronic)			1-4	England	Intelligence	38394625
Masalkhi M and Ong J and Waisberg E and Lee AG	Google DeepMind's gemini AI versus ChatGPT: a comparative analysis in ophthalmology.	Eye (London, England)	4- Diagnosis, 5- Disease management, 8- Patient counseling	https://pubmed.ncbi.nlm.nih.gov/38355668/	10.1038/s41433-024-02958-w	2024	2	14	1476-5454 (Electronic)				England	Ophthalmology	38355668
Masalkhi M and Ong J and Waisberg E and Zaman N and Sarker P and Lee AG and Tavakkoli A	A side-by-side evaluation of Llama 2 by meta with ChatGPT and its application in ophthalmology.	Eye (London, England)	4- Diagnosis, 5- Disease management, 8- Patient counseling	https://pubmed.ncbi.nlm.nih.gov/38347179/	10.1038/s41433-024-02972-y	2024	2	12	1476-5454 (Electronic)				England	Ophthalmology	38347179
Maywood MJ and Parikh R and Deobhakta A and Begaj T	Performance Assessment of an Artificial Intelligence Chatbot in Clinical Vitreoretinal Scenarios.	Retina (Philadelphia, Pa.)	5- Disease management	https://pubmed.ncbi.nlm.nih.gov/38271674/	10.1097/IAE.0000000000004053	2024	1	23	1539-2864 (Electronic)				United States		38271674
Mihalache A and Huang RS and Patil NS and Popovic MM and Lee WW and Yan P and Cruz-Pimentel M and Muni RH	Chatbot and Academy Preferred Practice Pattern Guidelines on Retinal Diseases.	Ophthalmology. Retina	4- Diagnosis, 5- Disease management, 8- Patient counseling	https://pubmed.ncbi.nlm.nih.gov/38499086/	10.1016/j.oret.2024.03.013	2024	3	17	2468-6530 (Electronic)				United States	Retinal Diseases	38499086
Mihalache A and Huang RS and Popovic MM and Patil NS and Pandya BU and Shor R and Pereira A and Kwok JM and Yan P and Wong DT and Kertes PJ and Muni RH	Accuracy of an Artificial Intelligence Chatbot's Interpretation of Clinical Ophthalmic Images.	JAMA ophthalmology	4- Diagnosis, 5- Disease management	https://pubmed.ncbi.nlm.nih.gov/38421670/	10.1001/jamaophthalmol.2024.0017	2024	4	1	2168-6173 (Electronic)	142	4	321-326	United States	Child;Humans;Artificial Intelligence;Cross-Sectional Studies;Retina;*Glaucoma;*Ophthalmology;Intelligence	38421670	PMC10905373
Mihalache A and Popovic MM and Muni RH	Performance of an Artificial Intelligence Chatbot in Ophthalmic Knowledge Assessment.	JAMA ophthalmology	4- Diagnosis, 5- Disease management, 7- Medical education	https://pubmed.ncbi.nlm.nih.gov/37103928/	10.1001/jamaophthalmol.2023.1144	2023	6	1	2168-6173 (Electronic)	141	6	589-597	United States	Humans;*Artificial Intelligence;Cross-Sectional Studies;Retina;Curriculum;*Ophthalmology	37103928	PMC10141269
Milad D and Antaki F and Milad J and Farah A and Khairy T and Mikhail D and Giguère CÉ and Touma S and Bernstein A and Szigiato AA and Nayman T and Mullie GA and Duval R	Assessing the medical reasoning skills of GPT-4 in complex ophthalmology cases.	The British journal of ophthalmology	1- Academics and Research, 4- Diagnosis, 5- Disease management, 7- Medical education	https://pubmed.ncbi.nlm.nih.gov/38365427/	10.1136/bjo-2023-325053	2024	2	16	1468-2079 (Electronic)				England	Ophthalmology	38365427
Momenaei B and Wakabayashi T and Shahlaee A and Durrani AF and Pandit SA and Wang K and Mansour HA and Abishek RM and Xu D and Sridhar J and Yonekawa Y and Kuriyan AE	Appropriateness and Readability of ChatGPT-4-Generated Responses for Surgical Treatment of Retinal Diseases.	Ophthalmology. Retina	4- Diagnosis, 5- Disease management, 8- Patient counseling	https://pubmed.ncbi.nlm.nih.gov/37277096/	10.1016/j.oret.2023.05.022	2023	10		2468-6530 (Electronic)	7	10	862-868	United States	Humans;*Health Literacy;Comprehension;Cross-Sectional Studies;Artificial Intelligence;Retrospective Studies;*Retinal Diseases/surgery;Retinal Diseases	37277096
Momenaei B and Wakabayashi T and Shahlaee A and Durrani AF and Pandit SA and Wang K and Mansour HA and Abishek RM and Xu D and Sridhar J and Yonekawa Y and Kuriyan AE	Assessing ChatGPT-3.5 Versus ChatGPT-4 Performance in Surgical Treatment of Retinal Diseases: A Comparative Study.	Ophthalmic surgery, lasers & imaging retina	4- Diagnosis, 5- Disease management, 8- Patient counseling	https://pubmed.ncbi.nlm.nih.gov/38531015/	10.3928/23258160-20240227-02	2024	3	1	2325-8179 (Electronic)			1-2	United States	Retinal Diseases	38531015
Moshirfar M and Altaf AW and Stoakes IM and Tuttle JJ and Hoopes PC	Artificial Intelligence in Ophthalmology: A Comparative Analysis of GPT-3.5, GPT-4, and Human Expertise in Answering StatPearls Questions.	Cureus	4- Diagnosis, 5- Disease management, 7- Medical education	https://pubmed.ncbi.nlm.nih.gov/37485215/	10.7759/cureus.40822	2023	6		2168-8184 (Print)	15	6	e40822	United States	Humanities;Humanism;Humans;Intelligence;Ophthalmology	37485215	PMC10362981
Nanji K and Yu CW and Wong TY and Sivaprasad S and Steel DH and Wykoff CC and Chaudhary V	Evaluation of postoperative ophthalmology patient instructions from ChatGPT and Google Search.	Canadian journal of ophthalmology. Journal canadien d'ophtalmologie	8- Patient counseling	https://pubmed.ncbi.nlm.nih.gov/37884271/	10.1016/j.jcjo.2023.10.001	2024	2		1715-3360 (Electronic)	59	1	e69-e71	England	Humans;*Ophthalmology;Search Engine	37884271
Ong, J. and Kedia, N. and Harihar, S. and Vupparaboina, S.C. and Singh, S.R. and Venkatesh, R. and Vupparaboina, K. and Bollepalli, S.C. and Chhablani, J.	Applying large language model artificial intelligence for retina International Classification of Diseases (ICD) coding	Journal of Medical Artificial Intelligence	2- Charting, 3- Coding and billing	https://www.scopus.com/inward/record.uri?eid=2-s2.0-85178937208&doi=10.21037%2fjmai-23-106&partnerID=40&md5=b0f1eeaf95a32ebaf76c8a49d35515f5	10.21037/jmai-23-106	2023			26172496 (ISSN)	6			["Department of Ophthalmology and Visual Sciences, University of Michigan Kellogg Eye Center, Ann Arbor, MI, United States", "Department of Ophthalmology, University of Pittsburgh School of Medicine, Pittsburgh, PA, United States", "School of Computing, Wichita State University, Wichita, KS, United States", "Nilima Sinha Medical College and Hospital, Bihar, Madhepura, India", "Jacobs Retina Cente…	artificial intelligence (AI);International Classification of Diseases (ICD);large language model (LLM);Retina;International Classification of Diseases;Intelligence
Patil NS and Huang R and Mihalache A and Kisilevsky E and Kwok J and Popovic MM and Nassrallah G and Chan C and Mallipatna A and Kertes PJ and Muni RH	The ability of artificial intelligence chatbots ChatGPT and Google Bard to accurately convey pre-operative information for patients undergoing ophthalmological surgeries.	Retina (Philadelphia, Pa.)	8- Patient counseling	https://pubmed.ncbi.nlm.nih.gov/38215455/	10.1097/IAE.0000000000004044	2024	1	9	1539-2864 (Electronic)				United States		38215455
Potapenko I and Boberg-Ans LC and Stormly Hansen M and Klefter ON and van Dijk EHC and Subhi Y	Artificial intelligence-based chatbot patient information on common retinal diseases using ChatGPT.	Acta ophthalmologica	4- Diagnosis, 5- Disease management, 8- Patient counseling	https://pubmed.ncbi.nlm.nih.gov/36912780/	10.1111/aos.15661	2023	11		1755-3768 (Electronic)	101	7	829-831	England	Humans;*Artificial Intelligence;*Software;Retinal Diseases;Intelligence	36912780
Pushpanathan K and Lim ZW and Er Yew SM and Chen DZ and Hui'En Lin HA and Lin Goh JH and Wong WM and Wang X and Jin Tan MC and Chang Koh VT and Tham YC	Popular large language model chatbots' accuracy, comprehensiveness, and self-awareness in answering ocular symptom queries.	iScience	1- Academics and Research, 4- Diagnosis, 5- Disease management	https://pubmed.ncbi.nlm.nih.gov/37915603/	10.1016/j.isci.2023.108163	2023	11	17	2589-0042 (Electronic)	26	11	108163	United States		37915603	PMC10616302
Raghu, Keerthana and S, Tamilselvi and S Devishamani, Chitralekha and M, Suchetha and Rajalakshmi, Ramachandran and Raman, Rajiv	The Utility of ChatGPT in Diabetic Retinopathy Risk Assessment: A Comparative Study with Clinical Diagnosis.	Clin Ophthalmol	4- Diagnosis, 5- Disease management	["https://www.ncbi.nlm.nih.gov/pmc/articles/PMC10758156", "https://dx.doi.org/10.2147/OPTH.S435052"]	10.2147/OPTH.S435052	2023			1177-5467	17		4021-4031	["Raghu K; Shri Bhagwan Mahavir Vitreoretinal Services, Sankara Nethralaya, Chennai, Tamil Nadu, India.", "S T; Centre for Health Care Advancement, Innovation, and Research Department, Vellore Institute of Technology, Chennai, Tamil Nadu, India.", "S Devishamani C; Shri Bhagwan Mahavir Vitreoretinal Services, Sankara Nethralaya, Chennai, Tamil Nadu, India.", "M S; Centre for Health Care Advanceme…	ChatGPT;artificial intelligence;diabetes;diabetic retinopathy;Risk Assessment;Diabetic Retinopathy
Raimondi R and Tzoumas N and Salisbury T and Di Simplicio S and Romano MR	Comparative analysis of large language models in the Royal College of Ophthalmologists fellowship exams.	Eye (London, England)	4- Diagnosis, 5- Disease management, 7- Medical education	https://pubmed.ncbi.nlm.nih.gov/37161074/	10.1038/s41433-023-02563-3	2023	12		1476-5454 (Electronic)	37	17	3530-3533	England	Humans;*Ophthalmologists;Fellowships and Scholarships;*Ophthalmology	37161074	PMC10686375
Rojas-Carabali W and Cifuentes-González C and Wei X and Putera I and Sen A and Thng ZX and Agrawal R and Elze T and Sobrin L and Kempen JH and Lee B and Biswas J and Nguyen QD and Gupta V and de-la-Torre A and Agrawal R	Evaluating the Diagnostic Accuracy and Management Recommendations of ChatGPT in Uveitis.	Ocular immunology and inflammation	4- Diagnosis, 5- Disease management	https://pubmed.ncbi.nlm.nih.gov/37722842/	10.1080/09273948.2023.2253471	2023	9	18	1744-5078 (Electronic)			1-6	England		37722842
Rojas-Carabali W and Sen A and Agarwal A and Tan G and Cheung CY and Rousselot A and Agrawal R and Liu R and Cifuentes-González C and Elze T and Kempen JH and Sobrin L and Nguyen QD and de-la-Torre A and Lee B and Gupta V and Agrawal R	Chatbots Vs. Human Experts: Evaluating Diagnostic Performance of Chatbots in Uveitis and the Perspectives on AI Adoption in Ophthalmology.	Ocular immunology and inflammation	1- Academics and Research, 4- Diagnosis, 5- Disease management	https://pubmed.ncbi.nlm.nih.gov/37831553/	10.1080/09273948.2023.2266730	2023	10	13	1744-5078 (Electronic)			1-8	England	Humanities;Humanism;Humans;Ophthalmology	37831553
Sakai D and Maeda T and Ozaki A and Kanda GN and Kurimoto Y and Takahashi M	Performance of ChatGPT in Board Examinations for Specialists in the Japanese Ophthalmology Society.	Cureus	4- Diagnosis, 5- Disease management, 7- Medical education	https://pubmed.ncbi.nlm.nih.gov/38174202/	10.7759/cureus.49903	2023	12		2168-8184 (Print)	15	12	e49903	United States	Ophthalmology	38174202	PMC10763518
Sensoy E and Citirik M	A comparative study on the knowledge levels of artificial intelligence programs in diagnosing ophthalmic pathologies and intraocular tumors evaluated their superiority and potential utility.	International ophthalmology	4- Diagnosis, 5- Disease management, 7- Medical education	https://pubmed.ncbi.nlm.nih.gov/37880412/	10.1007/s10792-023-02893-x	2023	12		1573-2630 (Electronic)	43	12	4905-4909	Netherlands	Humans;Artificial Intelligence;*Neoplasms;*Ophthalmology	37880412
Shemer A and Cohen M and Altarescu A and Atar-Vardi M and Hecht I and Dubinsky-Pertzov B and Shoshany N and Zmujack S and Or L and Einan-Lifshitz A and Pras E	Diagnostic capabilities of ChatGPT in ophthalmology.	Graefe's archive for clinical and experimental ophthalmology = Albrecht von Graefes Archiv fur klinische und experimentelle Ophthalmologie	4- Diagnosis	https://pubmed.ncbi.nlm.nih.gov/38183467/	10.1007/s00417-023-06363-z	2024	1	6	1435-702X (Electronic)				Germany	Ophthalmology	38183467
Singer MB and Fu JJ and Chow J and Teng CC	Development and Evaluation of Aeyeconsult: A Novel Ophthalmology Chatbot Leveraging Verified Textbook Knowledge and GPT-4.	Journal of surgical education	1- Academics and Research, 4- Diagnosis, 5- Disease management, 6- Literature consulting	https://pubmed.ncbi.nlm.nih.gov/38135548/	10.1016/j.jsurg.2023.11.019	2024	3		1878-7452 (Electronic)	81	3	438-443	United States	*Internet;*Ophthalmology;Schools;Software;Ophthalmology	38135548
Singh S and Djalilian A and Ali MJ	ChatGPT and Ophthalmology: Exploring Its Potential with Discharge Summaries and Operative Notes.	Seminars in ophthalmology	2- Charting, 8- Patient counseling	https://pubmed.ncbi.nlm.nih.gov/37133418/	10.1080/08820538.2023.2209166	2023	7		1744-5205 (Electronic)	38	5	503-507	England	Child;Humans;*Ophthalmology;Patient Discharge;Cornea;*Glaucoma;Referral and Consultation;Ophthalmology	37133418
Solli EM and Tsui E and Mehta N	Analysis of ChatGPT responses to patient-oriented questions on common ophthalmic procedures.	Clinical & experimental ophthalmology	8- Patient counseling	https://pubmed.ncbi.nlm.nih.gov/38140836/	10.1111/ceo.14334	2023	12	23	1442-9071 (Electronic)				Australia		38140836
Subramanian B	Assessing the appropriateness and completeness of ChatGPT‐4’s AI‐generated responses for queries related to diabetic retinopathy	Indian Journal of Ophthalmology	5- Disease management, 7- Medical education, 8- Patient counseling
Sudharshan R and Shen A and Gupta S and Zhang-Nunes S	Assessing the Utility of ChatGPT in Simplifying Text Complexity of Patient Educational Materials.	Cureus	8- Patient counseling	https://pubmed.ncbi.nlm.nih.gov/38559518/	10.7759/cureus.55304	2024	3		2168-8184 (Print)	16	3	e55304	United States	Patient Education as Topic	38559518	PMC10981786
Tailor PD and Dalvin LA and Chen JJ and Iezzi R and Olsen TW and Scruggs BA and Barkmeier AJ and Bakri SJ and Ryan EH and Tang PH and Parke DW 3rd and Belin PJ and Sridhar J and Xu D and Kuriyan AE and Yonekawa Y and Starr MR	A Comparative Study of Responses to Retina Questions from Either Experts, Expert-Edited Large Language Models, or Expert-Edited Large Language Models Alone.	Ophthalmology science	4- Diagnosis, 5- Disease management, 8- Patient counseling	https://pubmed.ncbi.nlm.nih.gov/38660460/	10.1016/j.xops.2024.100485	2024	7		2666-9145 (Electronic)	4	4	100485	Netherlands	Retina	38660460	PMC11041826
Tailor PD and Xu TT and Fortes BH and Iezzi R and Olsen TW and Starr MR and Bakri SJ and Scruggs BA and Barkmeier AJ and Patel SV and Baratz KH and Bernhisel AA and Wagner LH and Tooley AA and Roddy GW and Sit AJ and Wu KY and Bothun ED and Mansukhani SA and Mohney BG and Chen JJ and Brodsky MC and Tajfirouz DA and Chodnicki KD and Smith WM and Dalvin LA	Appropriateness of Ophthalmology Recommendations From an Online Chat-Based Artificial Intelligence Model.	Mayo Clinic Proceedings. Digital health	5- Disease management, 8- Patient counseling	https://pubmed.ncbi.nlm.nih.gov/38577703/	10.1016/j.mcpdig.2024.01.003	2024	3		2949-7612 (Electronic)	2	1	119-128	Netherlands	Intelligence;Ophthalmology	38577703	PMC10994056
Taloni A and Borselli M and Scarsi V and Rossi C and Coco G and Scorcia V and Giannaccare G	Comparative performance of humans versus GPT-4.0 and GPT-3.5 in the self-assessment program of American Academy of Ophthalmology.	Scientific reports	4- Diagnosis, 5- Disease management, 7- Medical education	https://pubmed.ncbi.nlm.nih.gov/37899405/	10.1038/s41598-023-45837-2	2023	10	29	2045-2322 (Electronic)	13	1	18562	England	Humans;*Ophthalmology;Self-Assessment;Academies and Institutes;Humanities;Humanism;Ophthalmology	37899405	PMC10613606
Tao BK and Hua N and Milkovich J and Micieli JA	ChatGPT-3.5 and Bing Chat in ophthalmology: an updated evaluation of performance, readability, and informative sources.	Eye (London, England)	1- Academics and Research, 4- Diagnosis, 5- Disease management, 6- Literature consulting, 7- Medical education, 8- Patient counseling	https://pubmed.ncbi.nlm.nih.gov/38509182/	10.1038/s41433-024-03037-w	2024	3	20	1476-5454 (Electronic)				England		38509182
Teebagy S and Colwell L and Wood E and Yaghy A and Faustina M	Improved Performance of ChatGPT-4 on the OKAP Examination: A Comparative Study with ChatGPT-3.5.	Journal of academic ophthalmology (2017)	4- Diagnosis, 5- Disease management, 7- Medical education	https://pubmed.ncbi.nlm.nih.gov/37701862/	10.1055/s-0043-1774399	2023	7		2475-4757 (Electronic)	15	2	e184-e187	United States		37701862	PMC10495224
Thirunavukarasu AJ and Mahmood S and Malem A and Foster WP and Sanghera R and Hassan R and Zhou S and Wong SW and Wong YL and Chong YJ and Shakeel A and Chang YH and Tan BKJ and Jain N and Tan TF and Rauz S and Ting DSW and Ting DSJ	Large language models approach expert-level clinical knowledge and reasoning in ophthalmology: A head-to-head cross-sectional study.	PLOS digital health	4- Diagnosis, 5- Disease management, 7- Medical education	https://pubmed.ncbi.nlm.nih.gov/38630683/	10.1371/journal.pdig.0000341	2024	4		2767-3170 (Electronic)	3	4	e0000341	United States	Cross-Sectional Studies;Cesarean Section;Ophthalmology	38630683	PMC11023493
Valentín-Bravo, F.J. and Mateos-Álvarez, E. and Usategui-Martín, R. and Andrés-Iglesias, C. and Pastor-Jimeno, J.C. and Pastor-Idoate, S.	Artificial Intelligence and new language models in Ophthalmology: Complications of the use of silicone oil in vitreoretinal surgery	Archivos de la Sociedad Espanola de Oftalmologia	1- Academics and Research	https://www.scopus.com/inward/record.uri?eid=2-s2.0-85153103726&doi=10.1016%2fj.oftal.2023.03.010&partnerID=40&md5=d07a4586d1d30877aed3bf24dd2a64b6	10.1016/j.oftal.2023.03.010	2023			03656691 (ISSN)	98	5	298-303	["The Retina Clinic London, Londres, United Kingdom", "Escuela de doctorado de la Universidad de Valladolid, Valladolid, Spain", "Instituto de Oftalmobiología Aplicada (IOBA), Universidad de Valladolid, Valladolid, Spain", "Red de Cooperación en la Investigación en Oftalmología (Oftared), Instituto de Salud Carlos III, Madrid, Spain", "Hospital Clínico Universitario de Valladolid, Valladolid, Spa…	Artificial intelligence;ChatGPT;DALL-E;Language models;Silicone oil;Silicon;Intelligence;Silicones;Ophthalmology
Waisberg E and Ong J and Masalkhi M and Kamran SA and Zaman N and Sarker P and Lee AG and Tavakkoli A	GPT-4 and Ophthalmology Operative Notes.	Annals of biomedical engineering	2- Charting	https://pubmed.ncbi.nlm.nih.gov/37266720/	10.1007/s10439-023-03263-5	2023	11		1573-9686 (Electronic)	51	11	2353-2355	United States	Ophthalmology	37266720
Waisberg E and Ong J and Masalkhi M and Zaman N and Sarker P and Lee AG and Tavakkoli A	GPT-4 to document ophthalmic post-operative complications.	Eye (London, England)	2- Charting	https://pubmed.ncbi.nlm.nih.gov/37714992/	10.1038/s41433-023-02731-5	2024	2		1476-5454 (Electronic)	38	3	414-415	England	Humans;*Postoperative Complications;*Eye;Face;Head	37714992	PMC10858225
Waisberg E and Ong J and Masalkhi M and Zaman N and Sarker P and Lee AG and Tavakkoli A	Google's AI chatbot "Bard": a side-by-side comparison with ChatGPT and its utilization in ophthalmology.	Eye (London, England)	4- Diagnosis, 5- Disease management, 8- Patient counseling	https://pubmed.ncbi.nlm.nih.gov/37770534/	10.1038/s41433-023-02760-0	2024	3		1476-5454 (Electronic)	38	4	642-645	England	Humans;*Ophthalmology;Search Engine;Ophthalmology	37770534	PMC10920702
Waisberg E and Ong J and Zaman N and Kamran SA and Sarker P and Tavakkoli A and Lee AG	GPT-4 for triaging ophthalmic symptoms.	Eye (London, England)	5- Disease management, 8- Patient counseling, 9- Other	https://pubmed.ncbi.nlm.nih.gov/37231187/	10.1038/s41433-023-02595-9	2023	12		1476-5454 (Electronic)	37	18	3874-3875	England	Humans;*Eye Diseases/diagnosis;*Artificial Intelligence;Triage	37231187	PMC10698159
Wu G and Zhao W and Wong A and Lee DA	Patients with floaters: Answers from virtual assistants and large language models.	Digital health	4- Diagnosis, 5- Disease management, 8- Patient counseling	https://pubmed.ncbi.nlm.nih.gov/38362238/	10.1177/20552076241229933	2024	1		2055-2076 (Print)	10		20552076241229933	United States		38362238	PMC10868475
Wu, G. and Cheng, E. and Zhao, W. and Wong, A. and Mansubi, N. and Dorado, P. and Gim, H.	Diabetes And Vision: Can Chatgpt Educate Our Diabetic Patients?	J. Endocr. Soc.	8- Patient counseling	https://www.embase.com/search/results?subaction=viewrecord&id=L642709694&from=export U2 - L642709694	10.1210/jendso/bvad114.982	2023			2472-1972	7		A525-A526	G. Wu, University of California, San Francisco, CA, United States	cholesterol;hemoglobin A1c;adult;artery occlusion;artificial intelligence chatbot;blindness;cerebrovascular accident;ChatGPT;clinical article;complication;conference abstract;diabetes mellitus;diabetic patient;diabetic retinopathy;endocrine system;female;glucose blood level;human;kidney disease;macular edema;male;metabolic syndrome X;metamorphopsia;neuropathy;ophthalmology;optometrist;retina;reti…
Xeong KX	Comparing generative and retrieval-based chatbots in answering patient questions regarding age-related macular degeneration and diabetic retinopathy	Br J Ophthalmol	7- Medical education, 8- Patient counseling
Zandi R and Fahey JD and Drakopoulos M and Bryan JM and Dong S and Bryar PJ and Bidwell AE and Bowen RC and Lavine JA and Mirza RG	Exploring Diagnostic Precision and Triage Proficiency: A Comparative Study of GPT-4 and Bard in Addressing Common Ophthalmic Complaints.	Bioengineering (Basel, Switzerland)	5- Disease management, 8- Patient counseling	https://pubmed.ncbi.nlm.nih.gov/38391606/	10.3390/bioengineering11020120	2024	1	26	2306-5354 (Print)	11	2		Switzerland	Triage	38391606	PMC10886029
